# Supplementary material for: Current Gaps in Survey Design and Analysis for Molecular Xenomonitoring of Vector‐Borne Neglected Tropical Diseases: A Systematic Review
Source: Trop Med Int Health. 2025 Aug 5;30(9):893–907. doi: 10.1111/tmi.70017 (PMC12401650; doi:10.1111/tmi.70017)
Supplement: Supplementary file 2 — File A. [file TMI-30-893-s001.xlsx]

## Sheet: Summary Table
First Author	Year	Title	Disease	Country / Countries	Objective: Evaluate intervention	Objective: Compare MX and human indicators	Objective: Compare trapping methods	Objective: Compare lab techniques	Objective: Post-MDA elimination determination	Total Insects Tested	Sample Size Justification	All pools the same size	Pooling strategy justification	Any positive pools	Software	Prevalence estimates adjusted for pooling
Chambers	2009	Xenomonitoring of Wuchereria bancrofti and Dirofilaria immitis Infections in Mosquitoes from American Samoa: Trapping Considerations and a Comparison of Polymerase Chain Reaction Assays with Dissection	LF	USA (American Samoa)	FALSE	FALSE	FALSE	TRUE	TRUE	2448	None	FALSE	None given	TRUE	Poolscreen	TRUE
Cho	2012	Surveillance and Vector Control of Lymphatic Filariasis in the Republic of Korea	LF	Republic of Korea	FALSE	FALSE	FALSE	FALSE	TRUE	4131	None	FALSE	None given	FALSE	None	Not required - no positive pools
Coulibaly	2016	Dynamics of antigenemia and transmission intensity of Wuchereria bancrofti following cessation of mass drug administration in a formerly highly endemic region of Mali	LF	Mali	FALSE	TRUE	TRUE	TRUE	TRUE	1907	None	FALSE	None given	FALSE	SPSS	Not required - no positive pools
de Souza	2014	No Evidence for Lymphatic Filariasis Transmission in Big Cities Affected by Conflict Related Rural-Urban Migration in Sierra Leone and Liberia	LF	Sierra Leone; Liberia	FALSE	TRUE	FALSE	FALSE	TRUE	16073	Maximise catch	FALSE	None given	TRUE	Poolscreen	TRUE
Derua	2017	Lymphatic filariasis transmission on Mafia Islands, Tanzania: Evidence from xenomonitoring in mosquito vectors	LF	Tanzania	FALSE	FALSE	TRUE	TRUE	FALSE	8100	Reference to guidelines, but did not provide sufficient detail to describe statistical objectives or assumption	TRUE	None given	TRUE	Poolscreen	TRUE
Dorkenoo	2018	Molecular xenomonitoring for postvalidation surveillance of lymphatic filariasis in Togo: no evidence for active transmission	LF	Togo	FALSE	FALSE	FALSE	FALSE	TRUE	9191	Maximise catch; Statistical power to compare prevalence to threshold but key information missing	FALSE	None given	FALSE	Poolscreen	Not required - no positive pools
Dyab	2015	Xenomonitoring of Different Filarial Nematodes Using Single and Multiplex PCR in Mosquitoes from Assiut Governorate, Egypt	LF	Egypt	FALSE	FALSE	FALSE	TRUE	FALSE	2500	None	TRUE	None given	TRUE	SPSS	TRUE
Entonu	2020	Evaluation of Actin-1 Expression in Wild Caught Wuchereria bancrofti-Infected Mosquito Vectors	LF	Nigeria	FALSE	FALSE	FALSE	FALSE	FALSE	2000	None	TRUE	Individual pooling to examine individual-level biochemical differences	TRUE	SPSS	Not required - individually tested insects
Farid	2001	Detection of Wuchereria bancrofti in mosquitoes by the polymerase chain reaction: a potentially useful tool for large-scale control programmes	LF	Egypt	FALSE	TRUE	FALSE	TRUE	FALSE	1211	None	FALSE	None given	TRUE	SPSS	TRUE
Farid	2007	A Critical Appraisal of Molecular Xenomonitoring as a Tool for Assessing Progress toward Elimination of Lymphatic Filariasis	LF	Egypt	TRUE	TRUE	FALSE	FALSE	FALSE	32367	None	FALSE	None given	TRUE	Poolscreen	TRUE
Gbakima	2005	Lymphatic filariasis in Ghana: establishing the potential for an urban cycle of transmission	LF	Ghana	FALSE	TRUE	FALSE	FALSE	FALSE	1200	None	FALSE	None given	TRUE	None	FALSE
Hapairai	2015	Evaluation of traps and lures for mosquito vectors and xenomonitoring of Wuchereria bancrofti infection in a high prevalence Samoan Village	LF	Samoa	FALSE	FALSE	TRUE	FALSE	FALSE	2404	Maximise catch	FALSE	None given	TRUE	Poolscreen	TRUE
Irish	2015	Comparison of Methods for Xenomonitoring in Vectors of Lymphatic Filariasis in Northeastern Tanzania	LF	Tanzania	FALSE	FALSE	TRUE	FALSE	FALSE	5575	None	TRUE	None given	TRUE	None	FALSE
Irish	2018	Molecular xenomonitoring for Wuchereria bancrofti in Culex quinquefasciatus in two districts in Bangladesh supports transmission assessment survey findings	LF	Bangladesh	FALSE	FALSE	FALSE	FALSE	TRUE	10021	Statistical power to compare prevalence to threshold but key information missing; Design effect for clustering	FALSE	None given	FALSE	Poolscreen	Not required - no positive pools
Jones	2018	Lymphatic filariasis transmission in Rufiji District, southeastern Tanzania: infection status of the human population and mosquito vectors after twelve rounds of mass drug administration	LF	Tanzania	FALSE	TRUE	TRUE	FALSE	TRUE	5460	None	TRUE	None given	TRUE	Poolscreen	TRUE
Khatri	2019	Epidemiological screening and xenomonitoring for human lymphatic filariasis infection in select districts in the states of Maharashtra and Karnataka, India	LF	India	FALSE	TRUE	FALSE	FALSE	TRUE		None	UNCLEAR	None given	TRUE	None	FALSE
Korte	2013	Survey of Bancroftian filariasis infection in humans and Culex mosquitoes in the western Brazilian Amazon region: implications for transmission and control	LF	Brazil	FALSE	TRUE	FALSE	FALSE	FALSE	7860	None	TRUE	None given	FALSE	None	Not required - no positive pools
Kouassi	2015	Assessing the presence of Wuchereria bancrofti in vector and human populations from urban communities in Conakry, Guinea	LF	Guinea	FALSE	TRUE	FALSE	FALSE	FALSE	3635	None	FALSE	None given	TRUE	Poolscreen	TRUE
Lau	2016	Lymphatic Filariasis Elimination in American Samoa: Evaluation of Molecular Xenomonitoring as a Surveillance Tool in the Endgame	LF	USA (American Samoa)	FALSE	TRUE	FALSE	FALSE	FALSE	22014	None	FALSE	None given	TRUE	Poolscreen	TRUE
Leite	2010	Assessment of family and neighbors of an individual infected with Wuchereria bancrofti from a non-endemic area in the city of Maceió, Brazil	LF	Brazil	FALSE	TRUE	FALSE	FALSE	FALSE	478	None	UNCLEAR	None given	FALSE	None	Not required - no positive pools
Lupenza	2021	Lymphatic filariasis, infection status in Culex quinquefasciatus and Anopheles species after six rounds of mass drug administration in Masasi District, Tanzania	LF	Tanzania	FALSE	FALSE	TRUE	TRUE	TRUE	7300	None	TRUE	None given	TRUE	Poolscreen	TRUE
McPherson	2022	Evaluating Molecular Xenomonitoring as a Tool for Lymphatic Filariasis Surveillance in Samoa, 2018-2019	LF	Samoa	TRUE	TRUE	FALSE	FALSE	FALSE	43271	Statistical power to compare prevalence to threshold but key information missing; Design effect for clustering	FALSE	None given	TRUE	PoolTestR (R package)	TRUE
Moustafa	2017	Molecular xenomonitoring (MX) and transmission assessment survey (TAS) of lymphatic filariasis elimination in two villages, Menoufyia Governorate, Egypt	LF	Egypt	FALSE	TRUE	FALSE	FALSE	TRUE	7970	None	UNCLEAR	Use poolsize (25) that WHO provisional guidances says is commonly used	FALSE	SPSS	Not required - no positive pools
Nchoutpouen	2019	Culex species diversity, susceptibility to insecticides and role as potential vector of Lymphatic filariasis in the city of YaoundÃ©, Cameroon	LF	Cameroon	FALSE	FALSE	TRUE	FALSE	FALSE	6175	None	TRUE	None given	FALSE	Not stated	Not required - no positive pools
Owusu	2015	Evaluation of human and mosquito based diagnostic tools for defining endpoints for elimination of Anopheles transmitted lymphatic filariasis in Ghana	LF	Ghana	FALSE	TRUE	TRUE	FALSE	FALSE	4361	None	FALSE	None given	TRUE	Poolscreen	TRUE
Pam	2017	Is mass drug administration against lymphatic filariasis required in urban settings? The experience in Kano, Nigeria	LF	Nigeria	FALSE	TRUE	TRUE	TRUE	FALSE	10528	Statistical power to compare prevalence to threshold but key information missing	FALSE	None given	TRUE	Poolscreen	TRUE
Pi-Bansa	2019	Assessing the Presence of Wuchereria bancrofti Infections in Vectors Using Xenomonitoring in Lymphatic Filariasis Endemic Districts in Ghana	LF	Ghana	FALSE	FALSE	TRUE	TRUE	FALSE	8102	Statistical power to compare prevalence to threshold but key information missing	FALSE	Discussed relevant research, but their choice of pool size not stated clearly	TRUE	Poolscreen	TRUE
Plichart	2006	PCR and dissection as tools to monitor filarial infection of Aedes polynesiensis mosquitoes in French Polynesia	LF	French Polynesia	FALSE	FALSE	FALSE	TRUE	FALSE	3260	None	TRUE	None given	TRUE	Poolscreen	TRUE
Premkumar	2020	Molecular xenomonitoring of diurnally subperiodic Wuchereria bancrofti infection in Aedes (Downsiomyia) niveus (Ludlow, 1903) after nine rounds of Mass Drug Administration in Nancowry Islands, Andaman and Nicobar Islands, India	LF	India	FALSE	FALSE	TRUE	FALSE	TRUE	2150	Prevalence and precision; Design effect 1	UNCLEAR	None given	TRUE	Poolscreen	TRUE
Ramesh	2018	Development of an urban molecular xenomonitoring system for lymphatic filariasis in the Recife Metropolitan Region, Brazil	LF	Brazil	FALSE	TRUE	TRUE	FALSE	TRUE	1556	None	FALSE	None given	FALSE	None	Not required - no positive pools
Ramzy	2006	Effect of yearly mass drug administration with diethylcarbamazine and albendazole on bancroftian filariasis in Egypt: a comprehensive assessment	LF	Egypt	TRUE	TRUE	FALSE	FALSE	TRUE	24000	None	FALSE	None given	TRUE	Poolscreen	TRUE
Rao	2014	A comprehensive assessment of lymphatic filariasis in Sri Lanka six years after cessation of mass drug administration	LF	Sri Lanka	FALSE	TRUE	FALSE	FALSE	TRUE	78000	None	TRUE	None given	TRUE	Poolscreen	TRUE
Rao	2016	Programmatic Use of Molecular Xenomonitoring at the Level of Evaluation Units to Assess Persistence of Lymphatic Filariasis in Sri Lanka	LF	Sri Lanka	FALSE	TRUE	TRUE	FALSE	TRUE	28700	None	TRUE	None given	TRUE	Poolscreen	TRUE
Rao	2017	Reassessment of areas with persistent Lymphatic Filariasis nine years after cessation of mass drug administration in Sri Lanka	LF	Sri Lanka	TRUE	TRUE	FALSE	FALSE	TRUE	48000	None	TRUE	None given	TRUE	Poolscreen	TRUE
Rao	2018	Comprehensive Assessment of a Hotspot with Persistent Bancroftian Filariasis in Coastal Sri Lanka	LF	Sri Lanka	TRUE	TRUE	FALSE	FALSE	TRUE	24250	None	TRUE	None given	TRUE	Poolscreen	TRUE
Reimer	2013	Insecticidal bed nets and filariasis transmission in Papua New Guinea	LF	PNG	TRUE	TRUE	FALSE	TRUE	FALSE	1009	None	UNCLEAR	None given	TRUE	PASW Statistics	Unclear
Schmaedick	2014	Molecular xenomonitoring using mosquitoes to map lymphatic filariasis after mass drug administration in American Samoa	LF	USA (American Samoa)	FALSE	FALSE	FALSE	FALSE	TRUE	22014	None	FALSE	None given	TRUE	Poolscreen	TRUE
Subramanian	2017	Application of a household-based molecular xenomonitoring strategy to evaluate the lymphatic filariasis elimination program in Tamil Nadu, India	LF	India	TRUE	FALSE	FALSE	FALSE	FALSE	41294	Statistical power to compare prevalence to threshold	FALSE	None given	TRUE	Poolscreen; R	TRUE
Subramanian	2020	Molecular xenomonitoring as a post-MDA surveillance tool for global programme to eliminate lymphatic filariasis: Field validation in an evaluation unit in India	LF	India	FALSE	TRUE	FALSE	FALSE	TRUE	8850	None, larger than previous study	TRUE	None given	TRUE	Poolscreen	TRUE
Takagi	2019	Surveillance of Wuchereria bancrofti infection by anti-filarial IgG4 in urine among schoolchildren and molecular xenomonitoring in Sri Lanka: a post mass drug administration study	LF	Sri Lanka	FALSE	TRUE	FALSE	FALSE	FALSE	14338	None	FALSE	None given	TRUE	binGroup (R package)	TRUE
Vasuki	2021	Multi-centric evaluation of a stage-specific reverse transcriptase_x0002_polymerase chain reaction assay as a xenomonitoring tool for the detection of infective (L3) stage Wuchereria bancrofti in vectors	LF	India	FALSE	FALSE	FALSE	TRUE	FALSE	4525	None	TRUE	None given	TRUE	Poolscreen	TRUE
Weil	2008	The impact of repeated rounds of mass drug administration with diethylcarbamazine plus albendazole on bancroftian filariasis in Papua New Guinea	LF	PNG	TRUE	TRUE	FALSE	FALSE	TRUE	3729	None	FALSE	None given	TRUE	Poolscreen	TRUE
Wijegunawardana	2012	Geographic information system (GIS) mapping of lymphatic filariasis endemic areas of Gampaha District, Sri Lanka based on epidemiological and entomological screening	LF	Sri Lanka	FALSE	TRUE	FALSE	TRUE	FALSE	15000	None	TRUE	None given	TRUE	Not stated	Unclear
Wijegunawardana	2013	Evaluation of PCR-ELISA as a tool for monitoring transmission of Wuchereria bancrofti in District of Gampaha, Sri Lanka	LF	Sri Lanka	FALSE	FALSE	FALSE	TRUE	FALSE	15126	None	FALSE	None given	TRUE	Poolscreen; EpiInfo	TRUE
Yokoly	2020	Low transmission of Wuchereria bancrofti in cross-border districts of CÃ´te d'Ivoire: A great step towards lymphatic filariasis elimination in West Africa	LF	Cote d'Ivoire	FALSE	TRUE	FALSE	FALSE	TRUE	8240	None	TRUE	None given	TRUE	Poolscreen	TRUE
Abong	2021	The Mbam drainage system and onchocerciasis transmission post ivermectin mass drug administration (MDA) campaign, Cameroon	Oncho	Cameroon	TRUE	FALSE	FALSE	TRUE	FALSE	12900	None	TRUE	None given	TRUE	Poolscreen	TRUE
Adeleke	2010	Biting behaviour of Simulium damnosum complex and Onchocerca volvulus infection along the Osun River, Southwest Nigeria	Oncho	Nigeria	FALSE	FALSE	FALSE	TRUE	FALSE	1235	None	FALSE	None given	FALSE	Poolscreen	Not required - no positive pools
Botto	2016	Evidence of suppression of onchocerciasis transmission in the Venezuelan Amazonian focus	Oncho	Venezuela	TRUE	TRUE	FALSE	FALSE	TRUE	51341	Minimum sample size for 95% CI of prevalence to be below threshold if all flies negative	FALSE	None for pool size	FALSE	Poolscreen	Not required - no positive pools
Convit	2013	Interruption of Onchocerca volvulus transmission in Northern Venezuela	Oncho	Venezuela	TRUE	TRUE	FALSE	FALSE	TRUE	112637	Minimum sample size for 95% CI of prevalence to be below threshold if all flies negative	FALSE	None given	FALSE	Poolscreen	Not required - no positive pools
Diawara	2009	Feasibility of Onchocerciasis Elimination with Ivermectin Treatment in Endemic Foci in Africa: First Evidence from Studies in Mali and Senegal	Oncho	Mali; Senegal	FALSE	TRUE	FALSE	FALSE	TRUE	280500	Minimum sample size for 95% CI of prevalence to be below threshold if all flies negative	TRUE	None given	FALSE	Poolscreen	Not required - no positive pools
Gonzalez	2009	Successful Interruption of Transmission of Onchocerca volvulus in the Escuintla-Guatemala Focus, Guatemala	Oncho	Guatemala	FALSE	TRUE	FALSE	FALSE	TRUE	14099	None	UNCLEAR	None given	FALSE	Poolscreen	Not required - no positive pools
Guevara	2003	Entomological evaluation by pool screen polymerase chain reaction of Onchocerca volvulus transmission in Ecuador following mass Mectizan distribution	Oncho	Ecuador	TRUE	FALSE	FALSE	FALSE	TRUE	106150	None	TRUE	None given	FALSE	Poolscreen	Not required - no positive pools
Guevara	2018	Elimination of onchocerciasis in Ecuador: findings of post-treatment surveillance	Oncho	Ecuador	FALSE	FALSE	FALSE	FALSE	TRUE	68310	Minimum sample size for 95% CI of prevalence to be below threshold if all flies negative	FALSE	None given	FALSE	Poolscreen	Not required - no positive pools
Hendy	2021	Onchocerca volvulus transmission in the Mbam valley of Cameroon following 16 years of annual community‑directed treatment with ivermectin, and the description of a new cytotype of Simulium squamosum	Oncho	Cameroon	FALSE	FALSE	FALSE	FALSE	TRUE	84292	None	FALSE	None given	TRUE	Poolscreen	TRUE
Higazi	2011	Polymerase chain reaction pool screening used to compare prevalence of infective black flies in two onchocerciasis foci in northern Sudan	Oncho	Sudan	FALSE	FALSE	FALSE	FALSE	TRUE	33818	None	FALSE	None given	TRUE	Poolscreen	TRUE
Isiyaku	2022	The interuption of Transmission of onchocerciasis in Kaduna, Kebbid Zamfara states, Nigeria: another milestone achievement	Oncho	Nigeria	FALSE	TRUE	FALSE	FALSE	TRUE	6270	Maximise catch	FALSE	None given	FALSE	Poolscreen	Not required - no positive pools
Katabarwa	2013	Transmission of Onchocerca volvulus Continues in Nyagak-Bondo Focus of Northwestern Uganda after 18 Years of a Single Dose of Annual Treatment with Ivermectin	Oncho	Uganda	FALSE	TRUE	FALSE	FALSE	TRUE	1100	None	TRUE	None given	TRUE	Poolscreen	TRUE
Katabarwa	2020	The Galabat-Metema cross-border onchocerciasis focus: The first coordinated interruption of onchocerciasis transmission in Africa	Oncho	Sudan; Ethiopia	FALSE	TRUE	FALSE	FALSE	TRUE	44615	None	FALSE	None given	TRUE	Poolscreen	TRUE
Katabarwa	2020	Historical Elimination of Onchocerciasis from Victoria Nile Focus in Central Uganda Verified Using WHO Criteria	Oncho	Uganda	FALSE	TRUE	FALSE	FALSE	TRUE	854	None	FALSE	None given	FALSE	Poolscreen	Not required - no positive pools
Komlan	2018	Onchocerca volvulus infection and serological prevalence, ocular onchocerciasis and parasite transmission in northern and central Togo after decades of Simulium damnosum s.l. vector control and mass drug administration of ivermectin	Oncho	Togo	FALSE	TRUE	FALSE	FALSE	TRUE	5575	None	TRUE	None given	TRUE	Poolscreen	TRUE
Lindblade	2007	Elimination of Onchocerca volvulus Transmission in theHuehuetenango Focus of Guatemala	Oncho	Guatemala	FALSE	TRUE	FALSE	FALSE	TRUE	16373	None	UNCLEAR	None given	FALSE	Poolscreen	Not required - no positive pools
Lovato	2014	Interruption of Infection Transmission in the Onchocerciasis Focus of Ecuador Leading to the Cessation of Ivermectin Distribution	Oncho	Ecuador	TRUE	TRUE	FALSE	FALSE	TRUE	60000	None	FALSE	None given	FALSE	Poolscreen	Not required - no positive pools
Nicholls	2018	Elimination of onchocerciasis from Colombia: first proof of concept of river blindness elimination in the world	Oncho	Colombia	TRUE	TRUE	FALSE	FALSE	TRUE	32161	None	UNCLEAR	None given	TRUE	Poolscreen	TRUE
Oforka	2020	Biting Rates and Onchocerca Infectivity Status of Black Flies from the Simulium damnosum Complex (Diptera: Simuliidae) in Osun State, Nigeria	Oncho	Nigeria	FALSE	FALSE	FALSE	FALSE	TRUE	2000	None	TRUE	None given	FALSE	Poolscreen	Not required - no positive pools
Richards	2015	One Hundred Years After Its Discovery in Guatemala by Rodolfo Robles, Onchocerca volvulus Transmission Has Been Eliminated from the Central Endemic Zone	Oncho	Guatemala	TRUE	TRUE	FALSE	FALSE	TRUE	328575	None	FALSE	None given	TRUE	Poolscreen	TRUE
Richards	2020	The Interruption of Transmission of Human Onchocerciasis by an Annual Mass Drug Administration Program in Plateau and Nasarawa States, Nigeria	Oncho	Nigeria	FALSE	TRUE	FALSE	FALSE	TRUE	19056	None	FALSE	None given	FALSE	Poolscreen	Not required - no positive pools
Rodriguez-Perez	1999	Detection of Onchocerca volvulus infection in Simulium ochraceum sensu lato: comparison of a PCR assay and fly dissection in a Mexican hypoendemic community	Oncho	Mexico	FALSE	FALSE	FALSE	TRUE	TRUE	10550	None	TRUE	Performance on pools with known size and infection status (same study)	TRUE	Poolscreen	TRUE
Rodriguez-Perez	2004	Polymerase chain reaction monitoring of transmission of Onchocerca volvulus in two endemic states in Mexico	Oncho	Mexico	TRUE	FALSE	FALSE	FALSE	TRUE	30900	None	TRUE	None given for pool size, however only testing of some pools discussed	TRUE	Poolscreen	TRUE
Rodriguez-Perez	2006	Large-scale entomologic assessment of Onchocerca volvulus transmission by poolscreen PCR in Mexico	Oncho	Mexico	TRUE	FALSE	FALSE	FALSE	TRUE	87500	None	TRUE	None given for pool size, however only testing of some pools discussed	TRUE	Poolscreen; custom	TRUE
Rodriguez-Perez	2008	Evidence for suppression of Onchocerca volvulus transmission in the Oaxaca focus in Mexico	Oncho	Mexico	TRUE	TRUE	FALSE	FALSE	TRUE	21250	Reference to guidelines, but did not provide sufficient detail to describe statistical objectives or assumption	TRUE	None given for pool size, however only testing of some pools discussed	TRUE	Poolscreen	TRUE
Rodriguez-Perez	2013	Interruption of transmission of Onchocerca volvulus in the Southern Chiapas Focus, MÃ©xico	Oncho	Mexico	TRUE	TRUE	FALSE	FALSE	TRUE	171534	Reference to guidelines, but did not provide sufficient detail to describe statistical objectives or assumption	FALSE	None given	TRUE	Poolscreen	TRUE
Rodriguez-Perez	2013	Detection of Onchocerca volvulus in Latin American black flies for pool screening PCR using high-throughput automated DNA isolation for transmission surveillance	Oncho	Mexico	FALSE	FALSE	FALSE	TRUE	FALSE	13400	None	TRUE	Performance on pools with known size and infection status (same study)	TRUE	Poolscreen	TRUE
Rodriguez-Perez	2015	Elimination of Onchocerciasis from Mexico	Oncho	Mexico	FALSE	FALSE	FALSE	FALSE	TRUE	108212	Minimum sample size for 95% CI of prevalence to be below threshold if all flies negative	FALSE	None given	FALSE	Poolscreen	Not required - no positive pools
Traore	2012	Proof-of-principle of onchocerciasis elimination with ivermectin treatment in endemic foci in Africa: final results of a study in Mali and Senegal	Oncho	Mali; Senegal	FALSE	TRUE	FALSE	FALSE	TRUE	492600	Minimum sample size for 95% CI of prevalence to be below threshold if all flies negative	TRUE	None given	TRUE	Poolscreen	TRUE
Yameogo	1999	Pool screen polymerase chain reaction for estimating the prevalence of Onchocerca volvulus infection in Simulium damnosum sensu lato: results of a field trial in an area subject to successful vector control	Oncho	Ghana; Burkina Faso; Mali	FALSE	FALSE	FALSE	TRUE	FALSE	9560	None	TRUE	None given	TRUE	Poolscreen	TRUE
Zarroug	2016	The First Confirmed Elimination of an Onchocerciasis Focus in Africa: Abu Hamed, Sudan	Oncho	Sudan	FALSE	TRUE	FALSE	FALSE	TRUE	19191	Reference to guidelines, but did not provide sufficient detail to describe statistical objectives or assumption	UNCLEAR	None given	FALSE	Not stated	Not required - no positive pools
